# Supplementary material for: In Silico Characterization of Pathogenic ESR2 Coding and UTR Variants as Oncogenic Potential Biomarkers in Hormone-Dependent Cancers
Source: Genes (Basel). 2025 Sep 26;16(10):1144. doi: 10.3390/genes16101144 (PMC12562404; doi:10.3390/genes16101144)
Supplement: Supplementary file 1 [file genes-16-01144-s001.zip]

Archive with 1 entries (1 files):
- genes-3844244-supplementary.pdf
